# Supplementary material for: Effect of Different Edible Trichosanthes Germplasm on Its Seed Oil to Enhance Antioxidant and Anti-Aging Activity in Caenorhabditis elegans
Source: Foods. 2024 Feb 5;13(3):503. doi: 10.3390/foods13030503 (PMC10855050; doi:10.3390/foods13030503)
Supplement: Supplementary file 1 [file foods-13-00503-s001.zip]

Archive with 7 entries (7 files):
- Supplementary Figure S1.jpg
- Supplementary Figure S2.jpg
- Supplementary Figure S3.jpg
- Supplementary Table S1.pdf
- Supplementary Table S2.pdf
- Supplementary Table S3.pdf
- Supplementary Table S4.pdf
